# Supplementary material for: Low-Cost Open-Source Device to Measure Maximal Inspiratory and Expiratory Pressures
Source: Front Physiol. 2021 Aug 26;12:719372. doi: 10.3389/fphys.2021.719372 (PMC8427661; doi:10.3389/fphys.2021.719372)
Supplement: Supplementary file 1 [file Data_Sheet_1.ZIP]

Archive with 5 entries (5 files):
- Technical_Description/3D-file1.stl
- Technical_Description/3D-file2.stl
- Technical_Description/3D-file3.stl
- Technical_Description/CODE_Arduino.ino
- Technical_Description/Technical_Data_and_User_Manual.pdf
